# Supplementary material for: Comparative Genomics Analysis Combined with Homologous Overexpression Reveals the Mechanism of Species-Specific Acid Stress Resistance in Bifidobacterium animalis
Source: Foods. 2025 Dec 10;14(24):4243. doi: 10.3390/foods14244243 (PMC12731931; doi:10.3390/foods14244243)
Supplement: Supplementary file 1 [file foods-14-04243-s001.zip]

Archive with 5 entries (5 files):
- foods-3996188-Data S1.xlsx
- foods-3996188-Data S2.xlsx
- foods-3996188-Table S1.pdf
- foods-3996188-Table S2.pdf
- foods-3996188-Table S3.pdf
