# Supplementary material for: Comparative Genomics Analysis Combined with Homologous Overexpression Reveals the Mechanism of Species-Specific Acid Stress Resistance in Bifidobacterium animalis
Source: Foods. 2025 Dec 10;14(24):4243. doi: 10.3390/foods14244243 (PMC12731931; doi:10.3390/foods14244243)
Supplement: Supplementary file 1 [file foods-14-04243-s001.zip › foods-3996188-Data S1.xlsx]

## Sheet: Sheet1
Gene	gene_products	COG_category	Protein_ID
BAA6_RS00055	MFS transporter	G	WP_004219035.1
BAA6_RS00060	hypothetical protein		WP_004219036.1
BAA6_RS00065	mannan endo-1,4-beta-mannosidase	G	WP_014482476.1
BAA6_RS00075	hypothetical protein	S	WP_004219039.1
BAA6_RS00100	hypothetical protein		WP_004219051.1
BAA6_RS00105	NAD(P)H-dependent oxidoreductase	S	WP_004219052.1
BAA6_RS00115	hypothetical protein		WP_004219054.1
BAA6_RS00120	hypothetical protein		WP_004219056.1
BAA6_RS00125	hypothetical protein		WP_004219058.1
BAA6_RS00130	hypothetical protein		WP_004219059.1
BAA6_RS00135	hypothetical protein		WP_004219061.1
BAA6_RS00140	hypothetical protein		WP_004219062.1
BAA6_RS00145	hypothetical protein		WP_004219063.1
BAA6_RS00155	hypothetical protein		WP_012619608.1
BAA6_RS00160	hypothetical protein		WP_004219066.1
BAA6_RS00165	hypothetical protein		WP_004219067.1
BAA6_RS00175	hypothetical protein		WP_004219068.1
BAA6_RS00180	ZinT/AdcA family metal-binding protein	S	WP_004218486.1
BAA6_RS00185	patatin family protein	S	WP_004218488.1
BAA6_RS00190	hypothetical protein		WP_004218489.1
BAA6_RS00200	hypothetical protein		WP_004219071.1
BAA6_RS00210	AbrB/MazE/SpoVT family DNA-binding domain-containing protein		WP_004219074.1
BAA6_RS00215	type II toxin-antitoxin system PemK/MazF family toxin		WP_004219075.1
BAA6_RS00220	LysR family transcriptional regulator	K	WP_004219078.1
BAA6_RS00250	ISL3 family transposase	L	WP_129502980.1
BAA6_RS00255	glycoside hydrolase	G	WP_004268914.1
BAA6_RS00260	beta-galactosidase	G	WP_004219316.1
BAA6_RS00295	hypothetical protein		WP_004219327.1
BAA6_RS00305	sugar ABC transporter ATP-binding protein	G	WP_014482499.1
BAA6_RS00465	NADPH-dependent FMN reductase		WP_004218382.1
BAA6_RS00470	methyltransferase domain-containing protein	Q	WP_004218383.1
BAA6_RS00475	GlsB/YeaQ/YmgE family stress response membrane protein	S	WP_004218384.1
BAA6_RS00480	GlsB/YeaQ/YmgE family stress response membrane protein	S	WP_004218385.1
BAA6_RS00505	HAD hydrolase-like protein	S	WP_004218389.1
BAA6_RS00510	sel1 repeat family protein		WP_004218390.1
BAA6_RS00530	hypothetical protein		WP_004218393.1
BAA6_RS00535	DUF159 family protein	S	WP_004218394.1
BAA6_RS00545	MFS transporter	G	WP_004218396.1
BAA6_RS00550	type II toxin-antitoxin system RelB/DinJ family antitoxin	S	WP_004218398.1
BAA6_RS00555	methylated-DNA--[protein]-cysteine S-methyltransferase	L	WP_004218399.1
BAA6_RS00560	hypothetical protein		WP_004218400.1
BAA6_RS00575	alpha/beta hydrolase	S	WP_004218405.1
BAA6_RS00585	aldo/keto reductase	C	WP_004218407.1
BAA6_RS00590	hypothetical protein		WP_004218408.1
BAA6_RS00595	ferric reductase	P	WP_004218409.1
BAA6_RS00600	flavodoxin	C	WP_004218410.1
BAA6_RS00610	flavodoxin	C	WP_004218412.1
BAA6_RS00615	SDR family oxidoreductase	G, M	WP_004218413.1
BAA6_RS00645	CrcB family protein	D	WP_004218419.1
BAA6_RS00660	branched-chain amino acid ABC transporter permease	E	WP_004218421.1
BAA6_RS00680	amino acid ABC transporter substrate-binding protein	E	WP_004218426.1
BAA6_RS00700	amino acid ABC transporter substrate-binding protein	E	WP_004218431.1
BAA6_RS00710	DUF4392 domain-containing protein		WP_004218436.1
BAA6_RS00715	MFS transporter	G	WP_004218438.1
BAA6_RS00745	9-O-acetylesterase	S	WP_004218446.1
BAA6_RS00750	electron transporter RnfD	S	WP_004218447.1
BAA6_RS00760	hypothetical protein	G	WP_004218449.1
BAA6_RS00775	hypothetical protein		WP_004218453.1
BAA6_RS00815	FtsX-like permease family protein	V	WP_004218464.1
BAA6_RS00820	ABC transporter permease	V	WP_072633038.1
BAA6_RS00830	ATP-binding cassette domain- containing protein	V	WP_004218468.1
BAA6_RS00850	polysaccharide deacetylase family protein	G	WP_004218472.1
BAA6_RS00855	phosphatase PAP2 family protein	I	WP_004218473.1
BAA6_RS00865	hypothetical protein		WP_004218476.1
BAA6_RS00870	amino acid ABC transporter substrate-binding protein	E	WP_004218478.1
BAA6_RS00905	hypothetical protein		WP_004218666.1
BAA6_RS00910	hypothetical protein		WP_004218664.1
BAA6_RS00915	AAA family ATPase	S	WP_004218663.1
BAA6_RS00920	hypothetical protein		WP_004218662.1
BAA6_RS00960	helix-turn-helix transcriptional regulator	K	WP_004218498.1
BAA6_RS00980	hypothetical protein		WP_004218502.1
BAA6_RS01090	inositol-3-phosphate synthase	I	WP_004219311.1
BAA6_RS01145	DUF559 domain-containing protein		WP_004219300.1
BAA6_RS01210	Lrp/AsnC family transcriptional regulator	K	WP_004268308.1
BAA6_RS01275	hypothetical protein		WP_004268338.1
BAA6_RS01280	tetratricopeptide repeat protein		WP_004268340.1
BAA6_RS01300	VWA domain-containing protein	S	WP_004268352.1
BAA6_RS01330	30S ribosomal protein S16	J	WP_004268360.1
BAA6_RS01455	mannose-1-phosphate guanylyltransferase	M	WP_004268403.1
BAA6_RS01470	signal peptidase I	U	WP_004268409.1
BAA6_RS01480	ABC transporter ATP-binding protein	V	WP_004268413.1
BAA6_RS01500	Rne/Rng family ribonuclease	J	WP_004268419.1
BAA6_RS01890	CTP synthase		WP_004268563.1
BAA6_RS02065	30S ribosome-binding factor RbfA	J	WP_004268628.1
BAA6_RS02145	PspC domain-containing protein	S	WP_012619710.1
BAA6_RS02150	ABC transporter permease		WP_004268670.1
BAA6_RS02160	O-acetylhomoserine aminocarboxypropyltransferase/cysteine synthase	E	WP_004268679.1
BAA6_RS02165	O-acetylhomoserine aminocarboxypropyltransferase/cysteine synthase	E	WP_012619712.1
BAA6_RS02180	hypothetical protein	M	WP_004268683.1
BAA6_RS02185	peptidase C45	S	WP_004268685.1
BAA6_RS02195	amino acid permease	E	WP_004268688.1
BAA6_RS02205	APC family permease	E	WP_004268691.1
BAA6_RS02225	alcohol dehydrogenase	C	WP_014482677.1
BAA6_RS02230	alcohol dehydrogenase	C	WP_014482678.1
BAA6_RS02235	mannose-6-phosphate isomerase class I	G	WP_004268703.1
BAA6_RS02240	signal transduction histidine kinase	T	WP_004268708.1
BAA6_RS02305	YdcF family protein	S	WP_004268730.1
BAA6_RS02310	5'-nucleotidase	F	WP_004268732.1
BAA6_RS02315	hypothetical protein		WP_004268736.1
BAA6_RS02320	AAA family ATPase	L	WP_004268738.1
BAA6_RS02325	hypothetical protein		WP_004268740.1
BAA6_RS02335	DUF2130 domain-containing protein	S	WP_014482692.1
BAA6_RS02345	DUF4194 domain-containing protein		WP_004268760.1
BAA6_RS02385	hypothetical protein		WP_004218661.1
BAA6_RS02390	hypothetical protein		WP_004218660.1
BAA6_RS02395	hypothetical protein		WP_004218659.1
BAA6_RS02400	HK97 family phage prohead protease	S	WP_004218658.1
BAA6_RS02490	hypothetical protein	H	WP_004268800.1
BAA6_RS02525	hypothetical protein		WP_004268815.1
BAA6_RS02535	hypothetical protein		WP_012619737.1
BAA6_RS02540	50S ribosomal protein L31	J	WP_004269057.1
BAA6_RS02580	hypothetical protein		WP_004218657.1
BAA6_RS02585	amino acid permease	E	WP_004218183.1
BAA6_RS02590	arabinofuranohydrolase	G	WP_004218184.1
BAA6_RS02650	hypothetical protein		WP_004218759.1
BAA6_RS02660	single-stranded DNA-binding protein	L	WP_004218762.1
BAA6_RS02670	membrane protein		WP_004218765.1
BAA6_RS02720	hypothetical protein		WP_004218777.1
BAA6_RS02765	hypothetical protein		WP_004218797.1
BAA6_RS02825	hypothetical protein		WP_004218815.1
BAA6_RS02835	hypothetical protein		WP_004218185.1
BAA6_RS02840	hypothetical protein		WP_004218187.1
BAA6_RS02845	hypothetical protein		WP_012619777.1
BAA6_RS02870	DUF4065 domain-containing protein	S	WP_004218824.1
BAA6_RS02875	hypothetical protein		WP_004269065.1
BAA6_RS02885	DUF1295 domain-containing protein	S	WP_004218827.1
BAA6_RS02890	iron-containing alcohol dehydrogenase family protein	C	WP_014482752.1
BAA6_RS02975	hypothetical protein	E	WP_004217802.1
BAA6_RS02980	aminotransferase class I/II-fold pyridoxal phosphate-dependent enzyme	E	WP_077385089.1
BAA6_RS02985	hypothetical protein		WP_004217799.1
BAA6_RS02995	alpha-amylase	G	WP_004217797.1
BAA6_RS03000	response regulator transcription factor	T	WP_004218684.1
BAA6_RS03005	histidine kinase		WP_004218683.1
BAA6_RS03015	hypothetical protein		WP_004218864.1
BAA6_RS03075	hypothetical protein	S	WP_004218879.1
BAA6_RS03080	hypothetical protein		WP_004218880.1
BAA6_RS03170	ubiquitin-like protein Pup		WP_004218910.1
BAA6_RS03200	hypothetical protein		WP_004218918.1
BAA6_RS03260	hypothetical protein		WP_004218163.1
BAA6_RS03285	hypothetical protein		WP_004218157.1
BAA6_RS03315	alpha/beta fold hydrolase	S	WP_004218147.1
BAA6_RS03370	hypothetical protein		WP_004218134.1
BAA6_RS03480	hypothetical protein		WP_004218328.1
BAA6_RS03485	hypothetical protein		WP_004218329.1
BAA6_RS03490	hypothetical protein		WP_004219164.1
BAA6_RS03495	hypothetical protein		WP_004219163.1
BAA6_RS03505	ECF transporter S component	S	WP_004218097.1
BAA6_RS03510	ATP-binding cassette domain -containing protein	P	WP_004218096.1
BAA6_RS03520	ABC transporter permease	V	WP_012619976.1
BAA6_RS03525	hypothetical protein	V	WP_004218091.1
BAA6_RS03605	hypothetical protein	S	WP_004218067.1
BAA6_RS03690	hypothetical protein		WP_004218047.1
BAA6_RS03730	ComEA family DNA-binding protein	L	WP_004218039.1
BAA6_RS03770	hypothetical protein		WP_004218029.1
BAA6_RS03785	peptidoglycan DD- metalloendopeptidase family protein	M	WP_004269086.1
BAA6_RS03850	TetR/AcrR family transcriptional regulator	K	WP_004218004.1
BAA6_RS03860	ABC transporter permease	V	WP_004269089.1
BAA6_RS03880	uracil-DNA glycosylase family protein	L	WP_004217998.1
BAA6_RS03885	hypothetical protein		WP_004217995.1
BAA6_RS03950	hypothetical protein		WP_004217978.1
BAA6_RS03955	fluoride efflux transporter CrcB	D	WP_004217977.1
BAA6_RS03960	fluoride efflux transporter CrcB	D	WP_004217976.1
BAA6_RS04065	glycosyltransferase family 4 protein	M	WP_004217953.1
BAA6_RS04070	phosphatidylinositol mannoside acyltransferase	M	WP_004217951.1
BAA6_RS04075	CDP-alcohol phosphatidyltransferase family protein	I	WP_004217950.1
BAA6_RS04085	ATP-binding cassette domain-containing protein	S	WP_004217948.1
BAA6_RS04100	hypothetical protein		WP_004217946.1
BAA6_RS04105	hypothetical protein		WP_004217945.1
BAA6_RS04170	hypothetical protein	S	WP_004217931.1
BAA6_RS04180	Lrp/AsnC family transcriptional regulator	K	WP_004217929.1
BAA6_RS04240	hypothetical protein	S	WP_004217915.1
BAA6_RS04260	cation transporter	P	WP_004217911.1
BAA6_RS04300	hypothetical protein		WP_004218682.1
BAA6_RS04305	hypothetical protein		WP_012619826.1
BAA6_RS04310	helix-turn-helix domain -containing protein	K	WP_004218671.1
BAA6_RS04315	helix-turn-helix domain -containing protein		WP_004218669.1
BAA6_RS04320	hypothetical protein		WP_004218667.1
BAA6_RS04515	hypothetical protein	L	WP_004217845.1
BAA6_RS04565	hypothetical protein	E	WP_004217833.1
BAA6_RS04570	pullulanase	G	WP_077385088.1
BAA6_RS04575	pullulanase	G	WP_014482912.1
BAA6_RS04580	alpha-amylase	G	WP_014482913.1
BAA6_RS04585	hypothetical protein		WP_004217829.1
BAA6_RS04590	hypothetical protein		WP_004217828.1
BAA6_RS04595	hypothetical protein		WP_004217827.1
BAA6_RS04600	hypothetical protein		WP_004217825.1
BAA6_RS04605	hypothetical protein		WP_004217824.1
BAA6_RS04690	hypothetical protein		WP_004219162.1
BAA6_RS04695	hypothetical protein	D	WP_004219161.1
BAA6_RS04700	hypothetical protein	L	WP_004219160.1
BAA6_RS04705	hypothetical protein		WP_004219158.1
BAA6_RS04710	alpha-amylase	G	WP_004219156.1
BAA6_RS04720	prolyl-tRNA synthetase associated domain-containing protein	S	WP_004217795.1
BAA6_RS04725	ABC-2 transporter permease		WP_004217793.1
BAA6_RS04745	adenosine deaminase	F	WP_004217788.1
BAA6_RS04750	hypothetical protein	S	WP_014482938.1
BAA6_RS04755	chorismate mutase	Q	WP_004217786.1
BAA6_RS04760	hypothetical protein		WP_004269100.1
BAA6_RS04765	GNAT family N-acetyltransferase	J	WP_014482940.1
BAA6_RS04770	adenylate kinase	F	WP_004217783.1
BAA6_RS04775	ATP-binding protein	S	WP_014482942.1
BAA6_RS04790	IS5-like element ISBian1 family transposase	L	WP_004217774.1
BAA6_RS04795	hypothetical protein	K	WP_004269102.1
BAA6_RS05040	ABC transporter permease	P	WP_004217714.1
BAA6_RS05045	transporter substrate-binding domain-containing protein	P	WP_004217713.1
BAA6_RS05050	ABC transporter ATP- binding protein	P	WP_004217712.1
BAA6_RS05100	AAA family ATPase	S	WP_004217698.1
BAA6_RS05105	hypothetical protein		WP_004217697.1
BAA6_RS05125	ferrous iron transport protein A	P	WP_012619907.1
BAA6_RS05130	ferrous iron transport protein B	P	WP_004217690.1
BAA6_RS05135	copper-translocating P-type ATPase	P	WP_004217689.1
BAA6_RS05180	SDR family NAD(P)- dependent oxidoreductase	S	WP_012619903.1
BAA6_RS05205	hypothetical protein		WP_012754390.1
BAA6_RS05210	cupin domain-containing protein	S	WP_004269118.1
BAA6_RS05250	energy-coupling factor transporter transmembrane protein EcfT	P	WP_004217661.1
BAA6_RS05255	ABC transporter ATP- binding protein	P	WP_014483177.1
BAA6_RS05280	DNA-processing protein DprA	L	WP_004217651.1
BAA6_RS05440	hypothetical protein	G	WP_004217611.1
BAA6_RS05455	glycosyltransferase family 4 protein	M	WP_004217609.1
BAA6_RS05465	RNA polymerase sigma factor	K	WP_082194070.1
BAA6_RS05595	hypothetical protein	S	WP_004269161.1
BAA6_RS05620	DUF262 domain-containing protein	S	WP_004269166.1
BAA6_RS05630	hypothetical protein		WP_004218732.1
BAA6_RS05670	membrane protein		WP_004218724.1
BAA6_RS05795	hypothetical protein		WP_004218691.1
BAA6_RS05820	winged helix-turn-helix transcriptional regulator	K	WP_012619602.1
BAA6_RS05825	hypothetical protein		WP_004268889.1
BAA6_RS05830	methyltransferase domain-containing protein	Q	WP_004219048.1
BAA6_RS05865	hypothetical protein		WP_004218491.1
BAA6_RS05870	HAD family phosphatase	S	WP_004268770.1
BAA6_RS05875	hypothetical protein		WP_004268771.1
BAA6_RS05880	DUF4190 domain-containing protein	S	WP_004268772.1
BAA6_RS05885	DUF4190 domain-containing protein	S	WP_004268776.1
BAA6_RS05890	9-O-acetylesterase	S	WP_004219349.1
BAA6_RS05895	carboxylesterase family protein	I	WP_012619924.1
BAA6_RS05900	glycosyl hydrolase 43 family protein	G	WP_004219346.1
BAA6_RS05905	hypothetical protein		WP_004218817.1
BAA6_RS05910	hypothetical protein		WP_004218818.1
BAA6_RS05915	hypothetical protein		WP_004218819.1
BAA6_RS05920	hypothetical protein	S	WP_004218851.1
BAA6_RS05925	GTP-binding protein	S	WP_004218852.1
BAA6_RS06110	hypothetical protein		WP_004218607.1
BAA6_RS06160	bifunctional hydroxymethylpyrimidine kinase/phosphomethylpyrimidine kinase	H	WP_004218592.1
BAA6_RS06230	DivIVA domain-containing protein	S	WP_004218576.1
BAA6_RS06240	hypothetical protein		WP_004218572.1
BAA6_RS06330	ABC transporter permease	P	WP_004218543.1
BAA6_RS06340	metal ABC transporter substrate-binding protein	P	WP_004218541.1
BAA6_RS06345	ketopantoate reductase family protein	H	WP_004218540.1
BAA6_RS06390	arginine:agmatine antiporter	E	WP_004219153.1
BAA6_RS06395	formyl-CoA transferase	C	WP_004219152.1
BAA6_RS06400	hypothetical protein		WP_004219151.1
BAA6_RS06405	permease	P	WP_004219149.1
BAA6_RS06415	PspA/IM30 family protein	J	WP_004218189.1
BAA6_RS06420	hypothetical protein		WP_012619744.1
BAA6_RS06435	tyrosine-protein phosphatase	T	WP_004218195.1
BAA6_RS06440	hypothetical protein		WP_004218197.1
BAA6_RS06445	hypothetical protein		WP_004218199.1
BAA6_RS06460	winged helix-turn-helix transcriptional regulator	K	WP_004218202.1
BAA6_RS06465	NADPH-dependent FMN reductase	S	WP_004218203.1
BAA6_RS06485	hypothetical protein	L	WP_004218209.1
BAA6_RS06495	type I-U CRISPR- associated protein Cas7	S	WP_004218212.1
BAA6_RS06500	CRISPR-associated endonuclease Cas2	V	WP_004218214.1
BAA6_RS06505	CRISPR-associated endonuclease Cas4/Cas1	V	WP_004218219.1
BAA6_RS06520	DUF1211 domain- containing protein	S	WP_014482306.1
BAA6_RS06525	DUF1304 domain- containing protein	S	WP_004218228.1
BAA6_RS06530	hypothetical protein		WP_004218229.1
BAA6_RS06625	GNAT family N-acetyltransferase	S	WP_004218252.1
BAA6_RS06650	MoxR family ATPase	S	WP_004218260.1
BAA6_RS06730	polyprenol monophosphomannose synthase	M	WP_004218287.1
BAA6_RS06850	glycosyltransferase	M	WP_004218316.1
BAA6_RS06860	glycosyltransferase	M	WP_004218318.1
BAA6_RS06870	hypothetical protein		WP_004218320.1
BAA6_RS06875	glycosyltransferase	M	WP_004218321.1
BAA6_RS06880	DUF4422 domain- containing protein	S	WP_004218322.1
BAA6_RS06900	oxalyl-CoA decarboxylase	E	WP_004219148.1
BAA6_RS06905	voltage-gated chloride channel	P	WP_004219145.1
BAA6_RS06910	VaFE repeat-containing surface-anchored protein	S	WP_004219143.1
BAA6_RS06920	hypothetical protein		WP_004218331.1
BAA6_RS06955	beta-1,4-galactosyltransferase enhancer	M	WP_004218339.1
BAA6_RS06960	glycosyl transferase	M	WP_004218340.1
BAA6_RS06965	glycosyltransferase	M	WP_004218341.1
BAA6_RS06975	hypothetical protein		WP_004218343.1
BAA6_RS07010	hypothetical protein	T	WP_004218350.1
BAA6_RS07015	hypothetical protein		WP_004269230.1
BAA6_RS07045	glucan endo-1%2C6- beta-glucosidase	G	WP_004219196.1
BAA6_RS07060	cellobiose phosphorylase	G	WP_004219191.1
BAA6_RS07140	MFS transporter	G	WP_004219167.1
BAA6_RS07155	hypothetical protein		WP_004218854.1
BAA6_RS07160	hypothetical protein		WP_004218857.1
BAA6_RS07165	hypothetical protein		WP_004218861.1
BAA6_RS07170	hypothetical protein		WP_004269066.1
BAA6_RS07175	two-component sensor histidine kinase	T	WP_004218104.1
BAA6_RS07180	hypothetical protein		WP_004218103.1
BAA6_RS07185	hypothetical protein		WP_004218102.1
BAA6_RS07195	hypothetical protein		WP_004269077.1
BAA6_RS07200	formyl-CoA transferase	C	WP_004217898.1
BAA6_RS07205	mannan endo-1,4-beta-mannosidase	G	WP_004217897.1
BAA6_RS07210	helix-turn-helix transcriptional regulator	K	WP_004217896.1
BAA6_RS07215	NUDIX hydrolase	S	WP_004217895.1
BAA6_RS07220	GNAT family N-acetyltransferase	P	WP_004217893.1
BAA6_RS07225	DUF3737 family protein	S	WP_004217803.1
BAA6_RS07320	ABC transporter permease	S	WP_004219115.1
BAA6_RS07325	ATP-binding cassette domain-containing protein	V	WP_004219114.1
BAA6_RS07340	copper-exporting ATPase	P	WP_004219110.1
BAA6_RS07385	DUF3152 domain-containing protein	S	WP_004269237.1
BAA6_RS07395	hypothetical protein		WP_004219098.1
BAA6_RS07405	hypothetical protein		WP_004219096.1
BAA6_RS07410	hypothetical protein		WP_004219095.1
BAA6_RS07505	1%2C4-beta-N-acetylmuramidase	G	WP_012619854.1
BAA6_RS07510	1,4-beta-N-acetylmuramidase	S	WP_012619855.1
BAA6_RS07520	leucine-rich repeat domain-containing protein		WP_004269241.1
BAA6_RS07525	hypothetical protein	G	WP_004219223.1
BAA6_RS07535	polysaccharide pyruvyl transferase family protein	S	WP_004269243.1
BAA6_RS07550	glycosyltransferase family 2 protein	M	WP_004219229.1
BAA6_RS07560	hypothetical protein		WP_004219230.1
BAA6_RS07580	hypothetical protein	V	WP_004219235.1
BAA6_RS07605	alpha-galactosidase	G	WP_004219242.1
BAA6_RS07610	hypothetical protein		WP_004219244.1
BAA6_RS07635	hypothetical protein		WP_004219290.1
BAA6_RS07645	phospholipid carrier- dependent glycosyltransferase	M	WP_004219287.1
BAA6_RS07800	hypothetical protein	H	WP_004219373.1
BAA6_RS07820	NAD+ synthetase	H	WP_004219444.1
BAA6_RS07825	NAD+ synthetase		WP_004219444.1
BAA6_RS07855	hypothetical protein	H	WP_004219373.1
BAA6_RS07875	NAD+ synthetase	H	WP_004219452.1
BAA6_RS07880	NAD+ synthetase		WP_004219452.1
BAA6_RS07985	hypothetical protein	T	WP_004218975.1
BAA6_RS08060	NUDIX hydrolase	L	WP_004218995.1
