# Supplementary material for: Comparative Genomics Analysis Combined with Homologous Overexpression Reveals the Mechanism of Species-Specific Acid Stress Resistance in Bifidobacterium animalis
Source: Foods. 2025 Dec 10;14(24):4243. doi: 10.3390/foods14244243 (PMC12731931; doi:10.3390/foods14244243)
Supplement: Supplementary file 1 [file foods-14-04243-s001.zip › foods-3996188-Data S2.xlsx]

## Sheet: Sheet1
Gene	FPKM (pH2.5_for_30_min)	FPKM (no_acid _treatment)	log2FoldChange (pH2.5_for_30_min/ no_acid _treatment）	FDR	COG_category	Gene_name	Gene_description	Unique genes of B. animalis species
BAA6_RS00175	1700.89	570.12	1.57695	8.53e-37	-	_	hypothetical protein	yes
BAA6_RS00180	112.96	33.59	1.74971	2.63e-45	-	_	hypothetical protein	yes
BAA6_RS00185	19.31	8.5	1.18381	0.000232	-	_	hypothetical protein	yes
BAA6_RS00190	77.25	28.66	1.4305	1.86e-31	-	_	hypothetical protein	yes
BAA6_RS00210	1404.87	561	1.32436	5.97e-06	-	mazE, chpAI	PbsX family transcriptional regulator	yes
BAA6_RS00220	154.16	60.87	1.34063	1.94e-16	K	_	transcriptional regulator	yes
BAA6_RS00465	4001.26	851.63	2.23216	1.95e-39	-	_	hypothetical protein	yes
BAA6_RS00480	253.93	57.51	2.14255	1.77e-05	S	_	membrane protein	yes
BAA6_RS00535	366.32	149	1.29779	3.16e-20	-	_	DUF159 family protein	yes
BAA6_RS00555	607.14	162.13	1.90488	1.15e-38	L	ogt, MGMT	methylated-DNA--protein-cysteine methyltransferase	yes
BAA6_RS00715	129.25	64.25	1.0084	1.74e-19	G	_	MFS transporter	yes
BAA6_RS00750	841.16	315.4	1.4152	2.29e-40	-	_	electron transporter RnfD	yes
BAA6_RS00905	89.77	28.2	1.67054	2.24e-31	R	znuA	ABC transporter substrate-binding protein	yes
BAA6_RS00980	14430.7	3674.81	1.9734	2.11e-42			phasin family protein	yes
BAA6_RS02180	2917.15	914.36	1.67373	2.27e-48	M	_	hypothetical protein	yes
BAA6_RS02185	11195.5	1933.11	2.53392	1.21e-76	-	_	peptidase C45	yes
BAA6_RS02225	1032.32	359.56	1.52159	7.37e-16	C	_	quinone oxidoreductase	yes
BAA6_RS02230	1266.17	560.27	1.17628	2.14e-24	C	_	alcohol dehydrogenase	yes
BAA6_RS02390	5630.34	1253.66	2.16708	3.98e-41	-	_	hypothetical protein	yes
BAA6_RS02670	2808.36	864.95	1.69904	1.71e-52	S	_	membrane protein	yes
BAA6_RS02885	1317.32	210.28	2.64722	1.07e-54	R	_	steroid reductase	yes
BAA6_RS02980	635.05	102.82	2.62675	6.54e-102	D	_	GTP-binding protein	yes
BAA6_RS03075	539.39	127.37	2.0823	7.2e-43	-	_	hypothetical protein	yes
BAA6_RS03260	937.84	420.96	1.15566	2.98e-29	-	_	hypothetical protein	yes
BAA6_RS03605	2643.58	1203.28	1.13552	2.77e-26	R	_	hypothetical protein	yes
BAA6_RS03880	4004.3	928.91	2.10794	4e-63	L	_	uracil-DNA glycosylase	yes
BAA6_RS03885	18363.5	5847.07	1.65105	2.82e-27	-	_	hypothetical protein	yes
BAA6_RS04585	414.64	150.94	1.45788	7.61e-35	-	_	hypothetical protein	yes
BAA6_RS04590	354.81	156.67	1.17932	7.72e-26	-	_	hypothetical protein	yes
BAA6_RS04595	198.8	83.42	1.25285	2.09e-25	-	_	hypothetical protein	yes
BAA6_RS04790	2889.94	997.12	1.5352	2.06e-39	L	K07481	IS5 family transposase	yes
BAA6_RS05180	1739.05	486.86	1.83672	5.86e-46	R	K07124	short-chain dehydrogenase	yes
BAA6_RS05205	1176.55	271.29	2.11665	8.32e-40	-	_	hypothetical protein	yes
BAA6_RS05210	3087.63	1216.09	1.34425	3.46e-28	S	_	hypothetical protein	yes
BAA6_RS05630	6486.97	1335.17	2.28052	7.43e-21	-	_	hypothetical protein	yes
BAA6_RS05670	477.47	215.32	1.14893	9.28e-23	-	_	membrane protein	yes
BAA6_RS05830	37.87	14.64	1.37114	3.48e-10	-	_	hypothetical protein	yes
BAA6_RS05865	476.44	141.99	1.74651	9.97e-37	-	_	hypothetical protein	yes
BAA6_RS05895	1.67	0.57	1.55081	0.0397	-	_	carboxylate--amine ligase	yes
BAA6_RS06110	78.8	20.32	1.9553	4.98e-05	-	_	hypothetical protein	yes
BAA6_RS06240	450.82	127.49	1.82217	2.57e-26	-	_	hypothetical protein	yes
BAA6_RS06400	18709.4	3140.34	2.57477	9.45e-28	-	_	hypothetical protein	yes
BAA6_RS06415	10085.8	3986.3	1.33921	6.03e-33	J	pspA	phage shock protein A	yes
BAA6_RS06420	1525.39	742.9	1.03794	1.55e-22	-	_	hypothetical protein	yes
BAA6_RS06435	2184.7	391.85	2.47906	7.48e-88	T	E3.1.3.48	protein-tyrosine-phosphatase	yes
BAA6_RS06440	20371.2	2816.27	2.85468	6.34e-59	-	_	hypothetical protein	yes
BAA6_RS06445	8667.84	2397	1.85444	3.86e-10	-	_	hypothetical protein	yes
BAA6_RS06465	4690.37	1181.57	1.989	1.28e-54	R	_	NADPH-dependent FMN reductase	yes
BAA6_RS06485	397.12	70.05	2.50312	2.96e-70	V	cas3	hypothetical protein	yes
BAA6_RS06495	1871.42	202.07	3.21121	4.81e-107	-	csb1	type I-U CRISPR-associated protein Cas7	yes
BAA6_RS06500	126.47	48.75	1.37532	0.00131	V	cas2	CRISPR-associated endonuclease Cas2	yes
BAA6_RS06505	115.5	27.15	2.08887	6.84e-41	L	cas1	CRISPR-associated endonuclease Cas4/Cas1	yes
BAA6_RS07010	191.49	10.03	4.25488	2.71e-116	T	_	hypothetical protein	yes
BAA6_RS07015	43.96	5.38	3.03051	1.85e-06	-	_	hypothetical protein	yes
BAA6_RS07140	884.37	77.97	3.50366	1.53e-173	H	_	MFS transporter	yes
BAA6_RS07155	32.94	12.28	1.42353	2.01e-13	-	_	hypothetical protein	yes
BAA6_RS07170	9	4.17	1.10988	0.00256	D	ftsK, spoIIIE	hypothetical protein	yes
BAA6_RS07175	10.86	4.53	1.26144	9.2e-05	-	_	hypothetical protein	yes
BAA6_RS07200	15377.6	4878.35	1.65637	5.77e-46	C	frc	formyl-CoA transferase	yes
BAA6_RS07205	104.46	24.09	2.11644	4.62e-42	G	gmuG	mannan endo-1,4-beta-mannosidase	yes
BAA6_RS07520	9.67	4.18	1.21001	0.00805	-	_	hypothetical protein	yes
BAA6_RS07610	274.2	127.55	1.10417	2.33e-15	-	_	hypothetical protein	yes
BAA6_RS07820	23.74	4.19	2.5023	2.22e-11	R	_	NAD+ synthetase	yes
BAA6_RS07825	4.82	1.89	1.35065	0.000249	-	E6.3.5.1, NADSYN1, QNS1, nadE	NAD+ synthetase	yes
BAA6_RS07875	19.13	6.46	1.56623	0.000939	R	_	NAD+ synthetase	yes
BAA6_RS07880	7.67	3.64	1.07529	0.000113	H	E6.3.5.1, NADSYN1, QNS1, nadE	hypothetical protein	yes
BAA6_RS00250	21.69	75.52	-1.79983	1.72e-24	L	_	ISL3 family transposase	yes
BAA6_RS00305	5.33	16.46	-1.62676	1.74e-05	G	ABC.SS.A	sugar ABC transporter ATP-binding protein	yes
BAA6_RS00510	28.45	93.46	-1.71592	6.49e-28	-	_	hypothetical protein	yes
BAA6_RS00530	36.75	102.88	-1.48515	2.63e-07	-	_	hypothetical protein	yes
BAA6_RS00545	17.03	47.94	-1.49315	0.0406	-	_	hypothetical protein	yes
BAA6_RS00560	33.16	73.89	-1.15594	8.05e-13	-	_	hypothetical protein	yes
BAA6_RS00595	4.03	9.08	-1.17191	0.000493	P	_	ferric reductase	yes
BAA6_RS00600	9.22	37.5	-2.02405	5.28e-13	C	_	flavodoxin	yes
BAA6_RS00660	16.37	59	-1.84966	1.39e-18	E	livH	branched-chain amino acid ABC transporter permease	yes
BAA6_RS00870	5.71	32.47	-2.50754	1.24e-27	E	livK	branched-chain amino acid ABC transporter substrate-binding protein	yes
BAA6_RS01480	16.31	82.21	-2.33356	1.13e-35	V	ABC.CD.A	ABC transporter ATP-binding protein	yes
BAA6_RS01500	303.61	790.66	-1.38084	9.2e-30	J	rne	ribonuclease E/G	yes
BAA6_RS01890	3.98	12.54	-1.6557	1.09e-05	-	_	CTP synthase	yes
BAA6_RS02305	14.89	36.71	-1.30183	6.59e-09	S	_	transporter	yes
BAA6_RS02315	151.28	513.1	-1.76202	9.71e-49	-	_	hypothetical protein	yes
BAA6_RS02320	40.39	100.53	-1.31556	7.84e-21	L	ybjD	ATP-dependent endonuclease	yes
BAA6_RS02590	36.88	78.49	-1.08967	3.91e-13	G	_	arabinofuranohydrolase	yes
BAA6_RS02765	288.96	679.48	-1.23356	2.48e-17	-	_	hypothetical protein	yes
BAA6_RS02840	6.93	19.57	-1.49772	0.0156	-	_	hypothetical protein	yes
BAA6_RS02845	8.25	32.12	-1.96101	2.42e-05	-	_	hypothetical protein	yes
BAA6_RS03015	9.72	24.7	-1.34548	9.82e-05	-	_	hypothetical protein	yes
BAA6_RS03285	132.6	289.99	-1.12892	7.53e-21	-	_	hypothetical protein	yes
BAA6_RS03370	187.36	386.38	-1.04421	1.62e-19	-	_	hypothetical protein	yes
BAA6_RS03485	20.44	48.09	-1.23434	6.57e-05	-	_	hypothetical protein	yes
BAA6_RS03505	36.35	95.66	-1.39596	4.65e-08	S	ykoE	ABC transporter permease	yes
BAA6_RS03510	872.2	2990.93	-1.77786	1.87e-50	P	ecfT	ABC transporter ATP-binding protein	yes
BAA6_RS03520	4.59	16.82	-1.87361	1.16e-11	V	ABC.CD.P	ABC transporter permease	yes
BAA6_RS03690	356.89	774.77	-1.11829	2.9e-22	-	_	hypothetical protein	yes
BAA6_RS03730	68.89	228.36	-1.72894	6.4e-25	L	comEA	DNA-binding protein	yes
BAA6_RS03770	13.02	48.99	-1.91176	4.11e-09	-	_	hypothetical protein	yes
BAA6_RS03785	34.46	73.65	-1.09576	1.39e-06	M	_	peptidase	yes
BAA6_RS03850	128.86	459.44	-1.83407	7.69e-31	-	_	TetR family transcriptional regulator	yes
BAA6_RS03860	26.62	82.16	-1.62593	1.12e-16	S	ABC-2.P	ABC transporter permease	yes
BAA6_RS03955	52.87	108.69	-1.0397	3e-05	D	crcB	chromosome condensation protein CrcB	yes
BAA6_RS04070	84.28	224.97	-1.41647	1.14e-23	M	lpxL, htrB	lauroyl acyltransferase	yes
BAA6_RS04075	160.66	357.54	-1.15409	1.52e-17	I	pgsA, PGS1	CDP-diacylglycerol--glycerol-3-phosphate 3-phosphatidyltransferase	yes
BAA6_RS04085	17.78	38.13	-1.10067	0.000208	R	_	ABC transporter ATP-binding protein	yes
BAA6_RS04105	5.89	14.45	-1.29473	0.0379	-	_	hypothetical protein	yes
BAA6_RS04310	3.84	36.15	-3.23482	1.66e-07	K	_	HxlR family transcriptional regulator	yes
BAA6_RS04315	22.52	73.11	-1.69886	6.23e-10	V	_	DNA mismatch repair protein MutT	yes
BAA6_RS04515	1.85	4.63	-1.32349	0.0223	-	_	hypothetical protein	yes
BAA6_RS04565	8.04	29.76	-1.88811	2.1e-08	E	_	hypothetical protein	yes
BAA6_RS04570	9.58	29.85	-1.63963	8.21e-10	G	_	hypothetical protein	yes
BAA6_RS04575	32.06	75.09	-1.22785	1.05e-05	G	E3.2.1.1, amyA, malS	pullulanase	yes
BAA6_RS04600	68.22	150.22	-1.13881	2.04e-06	-	_	hypothetical protein	yes
BAA6_RS04690	18.61	51.18	-1.4595	1.12e-12	-	_	hypothetical protein	yes
BAA6_RS04710	17.33	42.93	-1.30871	3.74e-13	G	E3.2.1.1, amyA, malS	alpha-amylase	yes
BAA6_RS04720	62.01	170.21	-1.45674	4.17e-12	S	prdX, proX	aminoacyl-tRNA deacylase	yes
BAA6_RS04765	6.09	20.51	-1.75181	0.00125	J	_	N-acetyltransferase	yes
BAA6_RS04770	8.26	20	-1.27579	0.000628	F	_	adenylate kinase	yes
BAA6_RS04795	17.16	43.51	-1.3423	0.000166	K	_	hypothetical protein	yes
BAA6_RS05040	33.25	308.53	-3.21398	1.22e-68	P	ssuC	ABC transporter permease	yes
BAA6_RS05045	11.2	233.01	-4.37882	7.73e-72	P	ssuA	ABC transporter substrate-binding protein	yes
BAA6_RS05050	6.9	107.09	-3.95608	2.12e-44	P	ssuB	ABC transporter ATP-binding protein	yes
BAA6_RS05125	278.92	1170.62	-2.06935	6.26e-17	P	feoA	ferrous iron transport protein A	yes
BAA6_RS05130	68.13	302.98	-2.15286	2.13e-39	P	feoB	ferrous iron transport protein B	yes
BAA6_RS05135	54.35	225.96	-2.05572	3.03e-08	-	_	hypothetical protein	yes
BAA6_RS05255	124.66	314.74	-1.33616	2.48e-29	P	ecfA2	ABC transporter ATP-binding protein	yes
BAA6_RS05595	7.61	38.68	-2.34562	2.69e-19	-	_	hypothetical protein	yes
BAA6_RS05820	3.94	8.1	-1.03973	0.0212	-	_	DNA-binding response regulator	yes
BAA6_RS05825	1.51	3.61	-1.25745	0.00669	-	_	histidine kinase	yes
BAA6_RS06330	13.71	164.2	-3.58215	1.56e-36	P	metI	methionine ABC transporter permease	yes
BAA6_RS06340	35.41	216.82	-2.61427	2.61e-48	P	metQ	metal ABC transporter substrate-binding protein	yes
BAA6_RS06345	29.47	140	-2.24811	4.17e-34	H	panE, apbA	2-dehydropantoate 2-reductase	yes
BAA6_RS06390	145.51	526.4	-1.85504	4.92e-58	E	arcD, lysl, lysP	arginine:agmatine antiporter	yes
BAA6_RS06520	1147.96	3494.1	-1.60585	4.28e-45	S	_	DUF1211 domain-containing membrane protein	yes
BAA6_RS06525	597.06	1836.04	-1.62065	1.16e-39	S	K08987	membrane protein	yes
BAA6_RS06530	188.81	545.02	-1.52937	1.68e-33	-	_	hypothetical protein	yes
BAA6_RS06625	464.44	929.06	-1.00028	4.08e-17	-	_	N-acetylglutamate synthase	yes
BAA6_RS06870	65.26	141.85	-1.1201	1.09e-18	-	_	hypothetical protein	yes
BAA6_RS06875	102.35	279.27	-1.44815	3.6e-34	R	rfbF	multidrug MFS transporter	yes
BAA6_RS06920	97.48	383.39	-1.97563	9.1e-16	-	_	hypothetical protein	yes
BAA6_RS07195	60.92	126.75	-1.057	5.71e-15	L	_	site-specific integrase	yes
BAA6_RS07220	75.53	260.66	-1.78705	6.12e-51	P	_	voltage-gated chloride channel	yes
BAA6_RS07320	14.22	63	-2.14743	5.89e-10	-	_	ABC transporter permease	yes
BAA6_RS07325	46.94	263.61	-2.48952	7.85e-29	V	ABC-2.A	ABC transporter	yes
BAA6_RS07525	114.19	443.47	-1.9574	9.26e-33	-	_	hypothetical protein	yes
BAA6_RS07800	14.54	51.52	-1.82511	5.01e-12	H	_	hypothetical protein	yes
BAA6_RS07855	13.93	53.19	-1.93296	5.36e-12	H	_	hypothetical protein	yes
BAA6_RS00315	404.99	106.14	1.93192	2.16e-40	K	_	LacI family transcriptional regulator	no
BAA6_RS00320	1052.1	148.09	2.82873	4.44e-82	G	E3.2.1.55, abfA	alpha-L-arabinofuranosidase	no
BAA6_RS00325	290.73	40.88	2.83021	2.13e-118	G	_	ATPase	no
BAA6_RS00330	333.34	42.7	2.96469	3.7e-63	G	araD	L-ribulose-5-phosphate 4-epimerase	no
BAA6_RS00335	144.12	34.45	2.06469	7.09e-45	G	araA	L-arabinose isomerase	no
BAA6_RS02405	4667.72	270.09	4.11121	1.3e-51	G	ABC.MS.S	The periplasmic-binding component of ABC transport systems specific for trehalose/maltose and similar oligosaccharides	no
BAA6_RS02410	704.98	57.69	3.61119	3.84e-55	G	bgaB, lacA	beta-galactosidase	no
BAA6_RS02415	349.91	26.57	3.71911	3.04e-62	G	ABC.MS.P1	ABC transporter permease	no
BAA6_RS02420	522.92	33.4	3.96867	9.09e-44	G	ABC.MS.P	ABC transporter permease	no
BAA6_RS02425	49.17	20.38	1.27062	1.34e-10	K	_	LacI family transcriptional regulator	no
BAA6_RS02560	236.7	52.31	2.1779	4.95e-52	G	msmE	Maltose/maltodextrin ABC transporter, substrate binding periplasmic protein	no
BAA6_RS02565	85.65	25	1.77653	1.19e-19	G	msmF	sugar ABC transporter permease	no
BAA6_RS02570	90.67	29.16	1.63663	9.05e-19	G	msmG	ABC transporter ATP-binding protein	no
BAA6_RS02575	101.01	41.73	1.27534	2.92e-21	G	xynB	glycoside hydrolase 43 family protein	no
BAA6_RS07720	817.05	367.63	1.15217	1.51e-28	G	E3.2.1.41	pullulanase	no
BAA6_RS07725	2250.74	1008.72	1.15787	1.26e-23	G	ganQ	sugar ABC transporter permease	no
BAA6_RS07730	3068.5	1232.31	1.31617	1.65e-28	G	ganP	sugar ABC transporter permease	no
BAA6_RS07735	30091	7627.18	1.98011	5.45e-51	G	cycB, ganO	Maltose/maltodextrin-binding protein	no
BAA6_RS00070	1248.09	539.15	1.21096	3.92e-28	M	mscL	large conductance mechanosensitive channel protein MscL	no
BAA6_RS00095	703.92	143.55	2.29386	6.11e-43	-	_	hypothetical protein	no
BAA6_RS00225	227.91	49.35	2.20734	1.33e-54	-	_	2,5-diketo-D-gluconic acid reductase	no
BAA6_RS00270	921.76	446.94	1.04431	2.03e-18	K	_	AcrR family transcriptional regulator	no
BAA6_RS00275	47964.7	4161.64	3.52675	8.32e-139	P	dps	DNA starvation/stationary phase protection protein	no
BAA6_RS00380	7093.46	1177.03	2.59134	1.09e-18	-	_	hypothetical protein	no
BAA6_RS00605	68.03	30.08	1.17737	0.00222	K	_	MerR family transcriptional regulator	no
BAA6_RS00620	161.2	55.08	1.54925	4.87e-29	C	E1.1.1.1, adh	Zn-dependent alcohol dehydrogenase	no
BAA6_RS00690	1344.76	528.48	1.34743	7.74e-16	G	E2.4.1.7	sucrose phosphorylase	no
BAA6_RS00695	1182.74	444.29	1.41256	8.08e-23	H	_	sucrose symporter	no
BAA6_RS00755	1407.5	479.33	1.55404	1.24e-44	G	bglB	beta-glucosidase	no
BAA6_RS00780	697.67	108.29	2.68764	3.12e-92	G	_	N-acyl-D-glucosamine 2-epimerase	no
BAA6_RS00990	1100.85	427.98	1.363	1.67e-38	C	_	glycerophosphodiester phosphodiesterase	no
BAA6_RS01010	746.83	292.38	1.35294	1.08e-37	P	ppk	RNA degradosome polyphosphate kinase	no
BAA6_RS01040	20.97	9.82	1.09453	0.035	-	_	pilus assembly protein TadE	no
BAA6_RS01075	714.97	241.95	1.56317	3.42e-44	-	_	hypothetical protein	no
BAA6_RS01115	909.73	392.26	1.21363	1.28e-22	R	K06910	hypothetical protein	no
BAA6_RS01120	2912.88	620.47	2.23101	9.76e-78	E	pepDA, pepDB	dipeptidase	no
BAA6_RS01140	3333.69	637.5	2.38662	8.04e-23	-	_	hypothetical protein	no
BAA6_RS01155	398.56	93.13	2.09748	3.77e-47	-	_	hypothetical protein	no
BAA6_RS01215	846.25	199.78	2.08267	1.24e-69	R	_	FAD-dependent oxidoreductase	no
BAA6_RS01255	1430.56	402.92	1.82801	3.29e-46	K	_	hypothetical protein	no
BAA6_RS01285	1442.05	428.37	1.75119	8.21e-50	G	_	sugar kinase	no
BAA6_RS01395	290.56	123.61	1.23304	6.64e-20	-	_	hypothetical protein	no
BAA6_RS01405	2395.15	829	1.53067	2.42e-12	-	_	hypothetical protein	no
BAA6_RS01410	2925.01	1000.29	1.54802	1.15e-39	C	gpr	glyceraldehyde 3-phosphate reductase	no
BAA6_RS01460	8569.67	3403.68	1.33214	9.54e-33	G	GPI, pgi	glucose-6-phosphate isomerase	no
BAA6_RS01565	28.15	12.28	1.19682	2.39e-05	R	bioY	biotin biosynthesis protein BioY	no
BAA6_RS01570	398.67	40.25	3.30813	9.48e-124	I	bccA	carboxylate--amine ligase	no
BAA6_RS01575	230.79	42.44	2.44308	1.52e-49	I	_	methylmalonyl-CoA carboxyltransferase	no
BAA6_RS01580	373.84	98.13	1.92965	1.28e-21	I	fas	fatty acid synthase	no
BAA6_RS01585	230.99	63.74	1.85756	1.87e-15	I	acpS	Holo-acyl carrier protein synthase	no
BAA6_RS01625	9673.72	771.16	3.64897	1.13e-86	F	E1.17.4.1B, nrdB, nrdF	ribonucleotide-diphosphate reductase subunit beta	no
BAA6_RS01630	3029.22	379.62	2.99632	6.93e-46	F	E1.17.4.1A, nrdA, nrdE	ribonucleoside-diphosphate reductase subunit alpha	no
BAA6_RS01635	1876.19	448.54	2.0645	9.15e-20	F	nrdI	protein NrdI	no
BAA6_RS01640	2111.21	414.82	2.34751	1.11e-14	O	nrdI	NrdH-redoxin	no
BAA6_RS01645	1229.64	556.35	1.14417	5.06e-29	C	_	aldo/keto reductase	no
BAA6_RS01655	1035.07	389.95	1.40837	1.69e-40	S	_	copper oxidase	no
BAA6_RS01660	713.22	318.8	1.1617	4.75e-25	I	ispD	2-C-methyl-D-erythritol 4-phosphate cytidylyltransferase	no
BAA6_RS01735	1377.25	622.04	1.14671	3.92e-25	P	ABC.ZM.S	ABC transporter substrate-binding protein	no
BAA6_RS01790	4917.07	1420.5	1.7914	4.02e-32	O	groES, HSPE1	co-chaperone GroES	no
BAA6_RS01815	1638.37	576.65	1.50649	1.72e-42	M	murB	UDP-N-acetylenolpyruvoylglucosamine reductase	no
BAA6_RS01825	1863.24	377.82	2.30204	2.63e-37	C	_	ferredoxin	no
BAA6_RS01830	1198.68	408.5	1.55304	3.21e-43	E	_	succinyldiaminopimelate transaminase	no
BAA6_RS01860	2288.77	887.81	1.36625	1.19e-34	G	malQ	4-alpha-glucanotransferase	no
BAA6_RS02010	2894.92	1030	1.49088	5.3e-40	F	adk, AK	adenylate kinase	no
BAA6_RS02090	1660.4	816.66	1.02372	8.3e-22	G	rpiA	ribose-5-phosphate isomerase	no
BAA6_RS02115	4193.37	1358.67	1.62592	2.98e-46	G	pgm	phosphoglucomutase, alpha-D-glucose phosphate-specific	no
BAA6_RS02190	7513.68	2587.77	1.53781	4.68e-40	E	E3.4.22.40, pepC	aminopeptidase C	no
BAA6_RS02200	4528.1	1851.88	1.28992	3.38e-29	E	_	peptidase S10	no
BAA6_RS02215	10910.3	4741.22	1.20236	3.99e-29	G	PGAM, gpmA	phosphoglyceromutase	no
BAA6_RS02220	4645.27	1054.89	2.13867	2.92e-64	S	ohyA, sph	oleate hydratase	no
BAA6_RS02265	1913.98	297.51	2.68557	4.15e-81	T	_	universal stress protein	no
BAA6_RS02270	2059.92	546.57	1.91411	5.73e-55	O	_	peroxiredoxin	no
BAA6_RS02290	1155.74	464.54	1.31494	7.51e-35	M	galE, GALE	UDP-glucose 4-epimerase GalE	no
BAA6_RS02360	240.97	112.19	1.10291	2.29e-06	-	_	hypothetical protein	no
BAA6_RS02365	1794.06	506.67	1.82411	4.06e-38	S	_	uroporphyrin-III C-methyltransferase	no
BAA6_RS02370	4.23	1.47	1.52484	9.9e-05	G	lacS, galP, rafP	sodium:solute symporter	no
BAA6_RS02635	1976.37	687.69	1.52302	2.04e-48	A	orn, REX2, REXO2	oligoribonuclease	no
BAA6_RS02640	1824.54	789.84	1.2079	2.51e-29	R	K07024	haloacid dehalogenase	no
BAA6_RS02775	1919.22	579.6	1.72739	1.07e-29	E	ABC.PE.S	ABC transporter substrate-binding protein	no
BAA6_RS02780	810.51	322.4	1.32998	1.64e-20	P	ABC.PE.P	ABC transporter permease	no
BAA6_RS02805	59.1	15.51	1.92996	0.00122	E	E4.2.1.22, CBS	cystathionine beta-synthase	no
BAA6_RS02865	292	75.76	1.94646	9.38e-74	S	_	type I restriction-modification system protein	no
BAA6_RS02880	456.6	117.09	1.96331	6.17e-36	J	_	N-acetyltransferase	no
BAA6_RS03045	1677.4	686.85	1.28816	2.9e-28	E	ltaE	amino acid lyase	no
BAA6_RS03135	304.87	118.77	1.36002	2.58e-38	L	priA	primosome assembly protein PriA	no
BAA6_RS03140	1960.89	719.91	1.44562	4.45e-41	J	MTFMT, fmt	methionyl-tRNA formyltransferase	no
BAA6_RS03180	13517.3	2342.11	2.52892	2.75e-34	L	IHF	integration host factor	no
BAA6_RS03235	355.15	151.46	1.22949	1.51e-26	L	UNG, UDG	uracil-DNA glycosylase	no
BAA6_RS03250	13794.7	3516.89	1.97174	1.18e-62	O	groEL, HSPD1	molecular chaperone GroEL	no
BAA6_RS03255	59.29	3.44	4.10731	4.86e-07	S	_	type VII secretion protein	no
BAA6_RS03340	132.3	51.03	1.3744	2.56e-21	S	_	polyphosphate kinase	no
BAA6_RS03345	294.71	146	1.01333	6.24e-24	L	_	DEAD/DEAH box helicase	no
BAA6_RS03360	1318.92	533.87	1.3048	1.41e-27	I	ACSL, fadD	AMP-binding protein	no
BAA6_RS03375	4212.18	2086.35	1.01359	2.47e-13	-	_	N-acetyltransferase	no
BAA6_RS03400	1676.97	588.16	1.51158	6.56e-42	R	_	glyoxal reductase	no
BAA6_RS03425	704.14	257.06	1.45376	1.68e-37	P	bioM	ABC transporter ATP-binding protein	no
BAA6_RS03435	248.76	116.4	1.09566	1.01e-26	R	_	hypothetical protein	no
BAA6_RS03475	674.31	205.02	1.71765	6.28e-58	E	_	dipeptidase	no
BAA6_RS03590	1367.56	51.32	4.73594	7.34e-238	E	butA, budC	diacetyl reductase	no
BAA6_RS03705	14058.3	4301.46	1.70852	9.94e-31	R	K07006	flavin-nucleotide-binding protein	no
BAA6_RS03835	6639.7	2416.84	1.458	4.86e-38	J	frr, MRRF, RRF	ribosome-recycling factor	no
BAA6_RS04145	536.88	155.1	1.7914	5.04e-60	G	_	fructosamine kinase	no
BAA6_RS04160	9901.99	3787.92	1.38631	1.7e-35	G	E2.2.1.1, tktA, tktB	transketolase	no
BAA6_RS04165	12620.8	5757.45	1.1323	3.47e-25	G	E2.2.1.2, talA, talB	transaldolase	no
BAA6_RS04265	843.71	384.36	1.13429	1.2e-21	S	_	carboxymuconolactone decarboxylase	no
BAA6_RS04270	28317.5	6510.17	2.12092	1.13e-51	M	E3.5.1.24	choloylglycine hydrolase	no
BAA6_RS04280	9585.87	1480.96	2.69438	1.12e-95	O	E1.11.1.15, PRDX, ahpC	peroxiredoxin	no
BAA6_RS04285	5470.11	955.91	2.51662	4.47e-106	O	trxB	thioredoxin reductase	no
BAA6_RS04405	251.88	114.82	1.13336	1.49e-11	-	_	hypothetical protein	no
BAA6_RS04470	3489.16	1528.48	1.19078	5.81e-26	I	ACSL, fadD	AMP-binding protein	no
BAA6_RS04520	783.77	152.6	2.36068	8.19e-105	G	glgC	glucose-1-phosphate adenylyltransferase	no
BAA6_RS04660	552.41	276.06	1.00076	9.94e-19	G	gpmB	fructose 2,6-bisphosphatase	no
BAA6_RS04810	1176.55	260.66	2.17432	1.02e-57	C	pta	phosphate acetyltransferase	no
BAA6_RS04870	9472.39	2614.88	1.85698	9.13e-54	G	PK, pyk	pyruvate kinase	no
BAA6_RS04925	2108.3	484.9	2.12032	1.54e-64	G	glgB	1,4-alpha-glucan branching enzyme	no
BAA6_RS04930	3613.31	1083.26	1.73794	5.67e-54	M	_	DNA-binding response regulator	no
BAA6_RS04935	1629.5	659.93	1.30404	1.54e-31	T	_	two-component sensor histidine kinase	no
BAA6_RS04985	388.65	194.02	1.00227	2.02e-21	T	_	sensor histidine kinase	no
BAA6_RS05035	9353.99	3295.24	1.5052	7.82e-40	G	ENO, eno	enolase	no
BAA6_RS05110	713.92	234.85	1.60402	5.76e-34	-	_	MarR family transcriptional regulator	no
BAA6_RS05115	3482.88	747.36	2.22041	7.92e-70	-	_	nucleoside deoxyribosyltransferase	no
BAA6_RS05190	734.33	282.65	1.37741	1.27e-34	S	_	membrane protein	no
BAA6_RS05350	372.57	131.25	1.50519	3.09e-46	J	rnd	ribonuclease D	no
BAA6_RS05355	3411.25	287.38	3.56927	7.51e-161	O	_	pyruvate formate-lyase 1-activating enzyme	no
BAA6_RS05360	29728	1865.82	3.99394	4.08e-122	C	E2.3.1.54, pflD	formate acetyltransferase	no
BAA6_RS05365	3916.65	1437.89	1.44567	0.000434	-	_	hypothetical protein	no
BAA6_RS05370	860.07	424.45	1.01886	4.04e-23	H	E6.3.5.1, NADSYN1, QNS1, nadE	NAD+ synthase	no
BAA6_RS05505	14191.4	1998.14	2.82829	3.48e-102	J	_	ribosomal subunit interface protein	no
BAA6_RS05565	7208	255.06	4.82069	3.09e-142	S	dapB	dihydrodipicolinate reductase	no
BAA6_RS05580	5.64	2.43	1.21474	0.000648	V	ABC-2.A	ABC transporter ATP-binding protein	no
BAA6_RS05775	15716.9	4409.62	1.83359	8.22e-58	G	GAPDH, gapA	type I glyceraldehyde-3-phosphate dehydrogenase	no
BAA6_RS05790	1672.33	363.04	2.20366	9.53e-46	G	galM, GALM	aldose 1-epimerase	no
BAA6_RS06045	7257.35	1973.4	1.87876	5.68e-61	C	LDH, ldh	L-lactate dehydrogenase	no
BAA6_RS06125	6038.2	2769.48	1.1245	1.46e-19	V	_	DivIVA domain-containing protein	no
BAA6_RS06365	749.1	258.73	1.53371	5.54e-29			rRNA-23S ribosomal RNA	no
BAA6_RS06370	616.31	256.62	1.26402	2.68e-14			rRNA-16S ribosomal RNA	no
BAA6_RS06490	566.61	67.96	3.0596	5.12e-111	-	csb2	type I-U CRISPR-associated protein Cas5/Cas6	no
BAA6_RS06545	602.96	196.28	1.61915	1.53e-39	L	xseA	exodeoxyribonuclease VII large subunit	no
BAA6_RS06550	896.41	206.26	2.11969	5.91e-26	L	xseB	exodeoxyribonuclease VII small subunit	no
BAA6_RS06585	377.03	184.03	1.03474	3.66e-24	L	_	hypothetical protein	no
BAA6_RS06630	132.86	65.82	1.01331	1.14e-22	L	uvrD, pcrA	ATP-dependent DNA helicase	no
BAA6_RS06670	217.04	71.59	1.60013	1.61e-25	T	_	hypothetical protein	no
BAA6_RS06760	2211.96	1008.4	1.13326	5.94e-21	-	_	hypothetical protein	no
BAA6_RS06800	11534.4	2574.95	2.16333	8.08e-60	J	trxA	thiol reductase thioredoxin	no
BAA6_RS06835	771.25	344.02	1.16471	6.89e-29	M	E2.7.7.24, rfbA, rffH	glucose-1-phosphate thymidylyltransferase	no
BAA6_RS06840	999.85	344.81	1.53591	1.04e-45	M	rfbC, rmlC	fused dTDP-4-keto-L-rhamnose reductase and dTDP-4-keto-6-deoxyglucose-3,5-epimerase enzyme involved	no
BAA6_RS06985	303.04	48.46	2.64464	9.2e-116	I	ACSL, fadD	AMP-binding protein	no
BAA6_RS07050	1671.94	676.01	1.30641	1.71e-08	J	_	endoribonuclease L-PSP	no
BAA6_RS07145	1161.23	77.99	3.89622	3.26e-178	F	iunH	ribonucleoside hydrolase	no
BAA6_RS07235	948.3	434	1.12765	4.79e-13	G	glgE	alpha-1,4-glucan--maltose-1-phosphate maltosyltransferase	no
BAA6_RS07240	11936.6	3736.55	1.67561	4.33e-50	C	ppa	inorganic pyrophosphatase	no
BAA6_RS07270	2053.51	511.68	2.00478	6.13e-44	K	lrp	Lrp/AsnC family transcriptional regulator	no
BAA6_RS07315	2147.64	912.4	1.23501	9.59e-13	J	gatC, GATC	aspartyl/glutamyl-tRNA(Asn/Gln) amidotransferase subunit C	no
BAA6_RS07345	4531.53	1967.1	1.20393	7.93e-29	O	clpB	ATP-dependent chaperone ClpB	no
BAA6_RS07350	1778.83	822.19	1.11338	2.35e-26			fumarylacetoacetate hydrolase family protein	no
BAA6_RS07465	774.69	265.63	1.5442	7.22e-28			rRNA-23S ribosomal RNA	no
BAA6_RS07470	611.38	263.83	1.21246	1.79e-14			rRNA-16S ribosomal RNA	no
BAA6_RS07615	127.57	61.28	1.0578	1.38e-21	V	ABCB-BAC	multidrug ABC transporter ATP-binding protein	no
BAA6_RS07685	1122.52	275.37	2.0273	7.27e-60	K	hspR	MerR family transcriptional regulator	no
BAA6_RS07690	2681.92	417.46	2.68356	4.6e-115	O	dnaJ	molecular chaperone DnaJ	no
BAA6_RS07695	11022.8	1530.36	2.84855	3.28e-106	O	GRPE	nucleotide exchange factor GrpE	no
BAA6_RS07700	23981.1	1663.2	3.84987	1.78e-196	O	dnaK	molecular chaperone DnaK	no
BAA6_RS07785	547.82	187.66	1.54558	1.05e-17	-	_	hypothetical protein	no
BAA6_RS07790	4913.86	1898.92	1.37168	2.13e-31	C	E1.-.-.-	NADPH-dependent oxidoreductase	no
BAA6_RS07810	739.24	261.32	1.50023	1.77e-26			rRNA-23S ribosomal RNA	no
BAA6_RS07815	616.3	262.81	1.22961	3.95e-13			rRNA-16S ribosomal RNA	no
BAA6_RS07840	11.77	3.03	1.95772	0.00415	-	_	hypothetical protein	no
BAA6_RS07845	96.62	34.12	1.5017	7.09e-17	-	E1.-.-.-	NADPH-dependent oxidoreductase	no
BAA6_RS07865	739.24	259.04	1.51287	6.59e-28			rRNA-23S ribosomal RNA	no
BAA6_RS07870	614.84	258.84	1.24815	1.56e-14			rRNA-16S ribosomal RNA	no
BAA6_RS07895	774.89	266.01	1.54251	2.48e-28			rRNA-23S ribosomal RNA	no
BAA6_RS07900	619.05	262.79	1.23615	9.69e-15			rRNA-16S ribosomal RNA	no
BAA6_RS07910	7.83	2.75	1.50958	3.75e-09	S	hypBA1	hypothetical protein	no
BAA6_RS07915	84.81	33.53	1.33878	1.87e-16	K	lacI, galR	LacI family transcriptional regulator	no
BAA6_RS07920	933.81	222.05	2.07224	4.01e-65	K	npdA	NAD-dependent deacetylase	no
BAA6_RS07935	7.66	1.99	1.94458	2.19e-06	-	_	hypothetical protein	no
BAA6_RS07940	227.04	58.89	1.94685	1.37e-64	G	_	alpha-galactosidase	no
BAA6_RS08010	18493.6	4281.29	2.11091	7.3e-36	G	msmX, msmK, malK, sugC, ggtA, msiK	ABC transporter ATP-binding protein	no
BAA6_RS08075	1302.28	389.44	1.74157	3.23e-56	O	trxB	thioredoxin-disulfide reductase	no
BAA6_RS08145	107273	37131	1.5306	8.32e-29	-	_	RNase P RNA component class A	no
BAA6_RS00040	47.43	97.62	-1.04138	5.22e-10	V	_	hypothetical protein	no
BAA6_RS00090	66.83	146.98	-1.13705	2.84e-13	R	K07043	metal-dependent hydrolase	no
BAA6_RS00170	76.84	217.47	-1.50089	1.54e-26	L	DNMT1, dcm	restriction endonuclease subunit M	no
BAA6_RS00235	9.9	25.71	-1.37683	0.000247	J	aphA	aminoglycoside phosphotransferase APH(3')	no
BAA6_RS00240	84.02	248.99	-1.56728	2.87e-06	-	aphA	aminoglycoside 3'-O-phosphotransferase	no
BAA6_RS00290	25.67	69.64	-1.43983	6.74e-14	K	_	LacI family transcriptional regulator	no
BAA6_RS00355	25.91	77.95	-1.58904	1.31e-21	L	_	ISL3 family transposase	no
BAA6_RS00405	43.91	89.2	-1.02249	3.43e-10	M	_	class E sortase	no
BAA6_RS00455	202.04	443.72	-1.13501	1.3e-22	G	_	EamA family transporter	no
BAA6_RS00540	33.36	86.1	-1.36789	8.16e-14	G	araJ	MFS transporter	no
BAA6_RS00580	19.26	49.48	-1.36124	5.82e-10	K	_	LysR family transcriptional regulator	no
BAA6_RS00650	34.37	93.62	-1.44567	6.26e-06	D	crcB	chromosome condensation protein CrcB	no
BAA6_RS00655	26.33	98.44	-1.90254	4.17e-11	-	_	hypothetical protein	no
BAA6_RS00665	6.64	21.1	-1.66799	7.56e-09	E	livM	branched-chain amino acid ABC transporter permease	no
BAA6_RS00670	13.66	38.8	-1.5061	2.75e-11	E	livG	ABC transporter ATP-binding protein	no
BAA6_RS00675	15.53	31.99	-1.04256	7.96e-06	E	livF	ABC transporter ATP-binding protein	no
BAA6_RS00730	9.2	33.38	-1.85928	3.28e-09	-	_	hypothetical protein	no
BAA6_RS00735	706.24	1603.9	-1.18335	1.14e-08	H	_	MFS transporter	no
BAA6_RS00795	86.18	354.95	-2.04219	2.67e-63	E	TC.AAT	aromatic amino acid transporter AroP	no
BAA6_RS00800	63.3	136.24	-1.10587	2.54e-09	V	ABC.CD.A	macrolide ABC transporter ATP-binding protein	no
BAA6_RS00810	123.82	320.95	-1.3741	2.76e-32	E	TC.AAT	amino acid transporter	no
BAA6_RS00835	20	53.02	-1.40654	6.7e-09	K	_	MarR family transcriptional regulator	no
BAA6_RS00840	44.77	109.85	-1.29493	4.18e-26	V	ABCB-BAC	multidrug ABC transporter ATP-binding protein	no
BAA6_RS00845	61.49	156.16	-1.3446	1.62e-31	V	ABCB-BAC	ABC transporter	no
BAA6_RS00890	15.91	95.52	-2.58587	3.24e-15	-		hypothetical protein	no
BAA6_RS00895	11.56	59.39	-2.36108	7.36e-11	P	ecfT	cobalt ABC transporter permease	no
BAA6_RS00900	12.84	78.36	-2.60947	3.56e-22	P	ecfA2	ABC transporter ATP-binding protein	no
BAA6_RS00935	75.01	183.03	-1.28693	2.3e-17	K	_	TetR family transcriptional regulator	no
BAA6_RS00945	93.88	252.63	-1.42814	1.65e-33	P	amt, AMT, MEP	ammonium transporter	no
BAA6_RS01065	92.45	257.75	-1.47923	6.31e-19	E	lysC	aspartokinase	no
BAA6_RS01095	97.16	271.17	-1.48076	6.1e-33	I	_	prepilin peptidase	no
BAA6_RS01105	82.98	388.18	-2.22589	9.97e-42	F	tmk, DTYMK	dTMP kinase	no
BAA6_RS01165	72.53	210.03	-1.53395	3.52e-33	H	_	MFS transporter	no
BAA6_RS01170	21.69	75.89	-1.80688	1.84e-26	L	_	ISL3 family transposase	no
BAA6_RS01200	251.12	557.92	-1.15168	0.000523	E	leuC	3-isopropylmalate dehydratase large subunit	no
BAA6_RS01205	261.83	754.57	-1.52702	6.85e-05	E	leuD	3-isopropylmalate dehydratase small subunit	no
BAA6_RS01245	15.34	41.71	-1.44309	3.87e-11	O	_	peptidase	no
BAA6_RS01265	86.15	304.54	-1.82171	5.25e-36	S	_	membrane protein	no
BAA6_RS01290	246.5	742.46	-1.59073	0.000972	J	RP-L28, MRPL28, rpmB	50S ribosomal protein L28	no
BAA6_RS01360	158.64	334.94	-1.07815	6.2e-19	R	_	ABC transporter ATP-binding protein	no
BAA6_RS01370	206.24	443.92	-1.10598	8.82e-05	E	E2.2.1.6S, ilvH, ilvN	acetolactate synthase small subunit	no
BAA6_RS01375	438.71	1035.85	-1.23948	1.87e-06	F	E2.2.1.6L, ilvB, ilvG, ilvI	acetolactate synthase large subunit	no
BAA6_RS01475	83.26	197.48	-1.24601	1.52e-16	L	rnhB	ribonuclease HII	no
BAA6_RS01485	12.09	32.29	-1.41727	9.14e-10	V	_	ABC transporter permease	no
BAA6_RS01490	16.89	85.37	-2.33756	1.36e-22	R	dapE	membrane protein	no
BAA6_RS01505	2688.96	6645.62	-1.30536	1.3e-35	J	RP-L21, MRPL21, rplU	50S ribosomal protein L21	no
BAA6_RS01510	290.24	872.78	-1.58837	6.23e-12	J	RP-L27, MRPL27, rpmA	50S ribosomal protein L27	no
BAA6_RS01535	169.46	464.06	-1.45337	5.13e-05	U	secE	preprotein translocase subunit SecE	no
BAA6_RS01615	278.25	603.52	-1.11702	9.31e-13	S	lemA	membrane protein	no
BAA6_RS01620	56.86	199.68	-1.8122	2.42e-16	S	_	membrane protein	no
BAA6_RS01730	327.66	1024.38	-1.64448	1.15e-47	R	pbuG	NCS2 family permease	no
BAA6_RS01760	237.94	476.47	-1.00179	0.000383	-	_	hypothetical protein	no
BAA6_RS01785	2033.93	4280.86	-1.07363	3.55e-19	-	_	hypothetical protein	no
BAA6_RS01810	6687.62	43062.9	-2.68688	3.68e-09	J	RP-L33, MRPL33, rpmG	50S ribosomal protein L33	no
BAA6_RS01845	41.9	98.18	-1.22848	3.97e-14	R	_	2-hydroxyacid dehydrogenase	no
BAA6_RS01850	41.04	92.18	-1.16742	2.18e-09	S	_	hypothetical protein	no
BAA6_RS02255	235.34	837.63	-1.83157	9.14e-52	R	_	CHAP domain-containing protein	no
BAA6_RS02280	558.06	1355.99	-1.28085	6.08e-28	H	folA	diacylglycerol kinase	no
BAA6_RS02285	311.02	885.42	-1.50935	5.38e-38	T	E3.1.3.48	phosphotyrosine protein phosphatase	no
BAA6_RS02460	43.73	147.6	-1.755	2.68e-22	V	ABC-2.A	ABC transporter	no
BAA6_RS02465	14.28	50.3	-1.81656	3.69e-13	-	_	hypothetical protein	no
BAA6_RS02470	176.27	495.75	-1.49183	2.85e-38	M	dacB	D-alanyl-D-alanine carboxypeptidase	no
BAA6_RS02475	25.32	114.73	-2.17989	2.36e-37	D	tilS, mesJ	tRNA(Ile)-lysidine synthetase	no
BAA6_RS02600	36.71	83.48	-1.18526	5.42e-15	S	_	NagC family transcriptional regulator	no
BAA6_RS02610	223.76	679	-1.60146	8.21e-32	J	prfA, MTRF1, MRF1	peptide chain release factor 1	no
BAA6_RS02615	138.27	495.05	-1.84009	5.59e-49	J	hemK, prmC, HEMK	protein-(glutamine-N5) methyltransferase, release factor-specific	no
BAA6_RS02625	173.8	447.21	-1.36352	1.09e-28	M	wecA, tagO, rfe	undecaprenyl-phosphate alpha-N-acetylglucosaminyl 1-phosphate transferase	no
BAA6_RS02680	170.14	412.35	-1.27715	5.16e-10	C	CS, gltA	citrate (Si)-synthase	no
BAA6_RS02695	355.43	1027.24	-1.53114	1.75e-42	J	prfB	peptide chain release factor 2	no
BAA6_RS02700	748.02	1643.47	-1.1356	3.9e-22	D	ftsE	cell division ATP-binding protein FtsE	no
BAA6_RS02725	193.78	391.09	-1.01308	2.03e-15	E	ABC.PA.S	ABC transporter substrate-binding protein	no
BAA6_RS02730	173.23	435.22	-1.32906	1.63e-29	E	ABC.PA.S	ABC transporter substrate-binding protein	no
BAA6_RS02735	182.8	409.39	-1.16321	5.37e-24	E	ABC.PA.P	ABC transporter permease	no
BAA6_RS02740	186.48	404.91	-1.11858	2.1e-21	E	ABC.PA.A	arginine ABC transporter ATP-binding protein	no
BAA6_RS02820	79.03	192.2	-1.28214	6.6e-11	J	_	N-acetyltransferase	no
BAA6_RS02850	16.63	43.52	-1.38789	0.000303	O	mutT, NUDT15, MTH2	DNA mismatch repair protein MutT	no
BAA6_RS02855	24.37	49.88	-1.03336	2.74e-14	L	IRC3	RNA helicase	no
BAA6_RS02910	85.56	214.15	-1.32361	2.14e-29	L	dnaG	DNA primase	no
BAA6_RS02915	117.55	312.82	-1.41206	7e-36	P	_	citrate transporter	no
BAA6_RS02925	37.51	99.09	-1.40146	9.76e-31	C	dxs	1-deoxy-D-xylulose-5-phosphate synthase	no
BAA6_RS03010	11.44	28.97	-1.34047	0.000239	-	_	hypothetical protein	no
BAA6_RS03150	32.76	97.91	-1.57952	2.51e-16	S	_	DedA family protein	no
BAA6_RS03155	149.01	313.67	-1.07384	9.33e-11	O	mpa	ATPase AAA	no
BAA6_RS03195	21	55.26	-1.39585	1.07e-14	I	_	alpha/beta hydrolase	no
BAA6_RS03355	125.87	752.71	-2.58016	1.64e-102	H	_	MFS transporter	no
BAA6_RS03390	72.04	306.13	-2.08727	1.59e-50	K	tenA	thiaminase II	no
BAA6_RS03405	209.75	695.89	-1.73019	3.65e-23	P	ecfA1	cobalt ABC transporter	no
BAA6_RS03410	299.52	1044.03	-1.80144	1.95e-29	S	ecfA1	membrane protein	no
BAA6_RS03430	25.96	59.86	-1.2053	5.56e-18	-	_	hypothetical protein	no
BAA6_RS03450	15.27	45.03	-1.56019	3.24e-07	S	ykoE	ABC transporter permease	no
BAA6_RS03500	8	16.48	-1.04264	0.000153	V	_	ABC transporter ATP-binding protein	no
BAA6_RS03535	396.13	822.44	-1.05394	6.8e-22	J	FARSA, pheS	phenylalanine--tRNA ligase subunit alpha	no
BAA6_RS03585	398.04	936.78	-1.2348	9.12e-24	E	argH, ASL	argininosuccinate lyase	no
BAA6_RS03615	180.18	425.89	-1.24104	1.67e-21	J	tlyA	cell division protein FtsJ	no
BAA6_RS03735	6.34	23.29	-1.87716	9.37e-16	R	comEC	competence protein ComEC	no
BAA6_RS03780	89.95	188.29	-1.06576	1.75e-05	-	_	hypothetical protein	no
BAA6_RS03795	326.93	779.99	-1.25447	6.72e-09	C	IDH1, IDH2, icd	isocitrate dehydrogenase	no
BAA6_RS03805	14.23	35.13	-1.30377	1.1e-05	-	_	hypothetical protein	no
BAA6_RS03845	174.91	365.87	-1.06472	6.21e-21	R	rlmN	23S rRNA (adenine(2503)-C(2))-methyltransferase RlmN	no
BAA6_RS03855	108.27	318.42	-1.5563	2.32e-21	V	ABC-2.A	ABC transporter ATP-binding protein	no
BAA6_RS03865	22.45	74.73	-1.73497	7.4e-18	E	hisF	imidazole glycerol phosphate synthase cyclase subunit	no
BAA6_RS03870	232.08	504.61	-1.12055	5.95e-14	E	hisI	phosphoribosyl-AMP cyclohydrolase	no
BAA6_RS03890	392.22	990.75	-1.33686	1.4e-09	E	trpB	tryptophan synthase subunit beta	no
BAA6_RS03900	295.82	988.58	-1.74064	1.19e-42	M	_	prolipoprotein diacylglyceryl transferase	no
BAA6_RS03920	217.97	483.64	-1.1498	1.56e-20	I	pgsA, PGS1	phosphatidylglycerophosphate synthase	no
BAA6_RS03935	103.18	207.07	-1.00496	5.06e-16	S	_	membrane protein	no
BAA6_RS03945	92.57	195.2	-1.07634	8.76e-13	K	_	MerR family transcriptional regulator	no
BAA6_RS04015	576.64	1173.75	-1.02538	1.31e-09	F	purH	bifunctional phosphoribosylaminoimidazolecarboxamide formyltransferase/inosine monophosphate cyclohydrolase	no
BAA6_RS04035	405.62	842.1	-1.05386	2.02e-17	F	APRT, apt	adenine phosphoribosyltransferase	no
BAA6_RS04050	290.86	643.26	-1.14508	1.5e-23	L	ruvA	Holliday junction ATP-dependent DNA helicase RuvA	no
BAA6_RS04055	247.96	567.01	-1.19327	7.22e-18	L	ruvC	crossover junction endodeoxyribonuclease RuvC	no
BAA6_RS04150	228.93	460.1	-1.00704	1.42e-18	O	dnaJ	molecular chaperone DnaJ	no
BAA6_RS04210	483.31	1409.93	-1.5446	1.67e-39	S	K09762	sporulation protein	no
BAA6_RS04215	299.83	735.47	-1.29452	1.75e-28	R	yhbJ	RNase adaptor protein RapZ	no
BAA6_RS04220	145.34	477.53	-1.71616	8.54e-51	E	aroE	shikimate 5-dehydrogenase	no
BAA6_RS04255	121.21	401.61	-1.72829	4.55e-48	R	_	ABC transporter	no
BAA6_RS04290	181.18	487.55	-1.42813	8.99e-13	K	_	LysR family transcriptional regulator	no
BAA6_RS04510	34.91	146.87	-2.07283	1.88e-38	J	_	rRNA methyltransferase	no
BAA6_RS04560	910.7	1958.82	-1.10494	1.35e-21	F	pyrG, CTPS	CTP synthetase	no
BAA6_RS04685	64.3	208.12	-1.69452	6.04e-40	F	TC.NCS2	uracil permease	no
BAA6_RS04715	12.99	37.44	-1.52718	5.57e-08	R	K07010	amidotransferase	no
BAA6_RS04915	19.54	58.4	-1.57954	7.26e-08	I	ispF	2-C-methyl-D-erythritol 2,4-cyclodiphosphate synthase	no
BAA6_RS04920	483.93	1251.36	-1.37063	2.34e-31	K	carD	CarD family transcriptional regulator	no
BAA6_RS04945	165.1	397.24	-1.26667	2.12e-24	R	K07024	haloacid dehalogenase	no
BAA6_RS04990	24.09	130.08	-2.43289	1.22e-40	R	hlyIII	hemolysin III	no
BAA6_RS05010	11.42	58.68	-2.36131	3.01e-14	-	_	hypothetical protein	no
BAA6_RS05055	279.22	626.7	-1.16637	7.02e-21	D	mfd	transcription-repair coupling factor	no
BAA6_RS05060	616.09	1286.96	-1.06275	1.73e-21	J	PTH1, pth, spoVC	peptidyl-tRNA hydrolase	no
BAA6_RS05085	2.27	8.96	-1.98081	2.2e-10	T	cstA	carbon starvation protein A	no
BAA6_RS05095	12.46	120.2	-3.27006	2.58e-32	V	_	hypothetical protein	no
BAA6_RS05175	144.57	349	-1.27146	2.96e-22	P	copA, ATP7	copper-translocating P-type ATPase	no
BAA6_RS05185	176.05	521.24	-1.56596	2.03e-44	I	_	RNA helicase	no
BAA6_RS05220	124.06	345.33	-1.47694	1.17e-32	E	proC	pyrroline-5-carboxylate reductase	no
BAA6_RS05225	128.85	338.3	-1.39261	2.8e-26	R	_	proline iminopeptidase	no
BAA6_RS05240	31.49	145.11	-2.20418	1.19e-55	V	ABC.CD.P	peptide ABC transporter permease	no
BAA6_RS05245	27.2	132.93	-2.28899	4.82e-29	-	ABC.CD.A	ABC transporter ATP-binding protein	no
BAA6_RS05310	40.82	131.91	-1.69221	2.92e-29	E	patB, malY	aspartate aminotransferase	no
BAA6_RS05385	228.98	604.51	-1.40054	6.33e-33	P	metN	methionine ABC transporter ATP-binding protein	no
BAA6_RS05430	480.54	1012.02	-1.07451	3.96e-22	G	glcU	glucose transporter	no
BAA6_RS05450	4.06	11.29	-1.47549	1.02e-06	G	_	MFS transporter	no
BAA6_RS05475	82.29	182.14	-1.14626	3.67e-17	H	idsA	serralysin	no
BAA6_RS05480	107.01	257.8	-1.26851	3.04e-25	L	K08884	serine/threonine protein kinase	no
BAA6_RS05540	216.34	514.07	-1.24866	8.49e-23	D	ftsK, spoIIIE	DNA translocase FtsK	no
BAA6_RS05585	3.72	15.34	-2.04392	3.08e-11	T	_	signal transduction histidine kinase	no
BAA6_RS05590	5.3	11.13	-1.07039	0.00546	E	_	DNA-binding response regulator	no
BAA6_RS05600	27.86	83.81	-1.58893	8.99e-21	L	_	ISL3 family transposase	no
BAA6_RS05615	28.1	88.59	-1.65657	1.37e-21	L	_	ISL3 family transposase	no
BAA6_RS05625	30.03	62.5	-1.05745	8.16e-06	R	maa	galactoside O-acetyltransferase	no
BAA6_RS05635	228.69	663.74	-1.53722	2.11e-10	C	ACO, acnA	aconitate hydratase	no
BAA6_RS05645	28.9	69.52	-1.26636	5.25e-09	-	_	hypothetical protein	no
BAA6_RS05650	105.27	234.46	-1.15525	6.67e-22	J	_	RNA methyltransferase	no
BAA6_RS05700	32.63	348.78	-3.41805	7.97e-35	V	ABC.CD.A	ABC transporter ATP-binding protein	no
BAA6_RS05705	73.13	528.73	-2.854	6.59e-28	V	ABC.CD.P	ABC transporter permease	no
BAA6_RS05730	674.58	2200.74	-1.70593	9.81e-42	T	typA, bipA	GTP-binding protein TypA	no
BAA6_RS05735	18.35	178.59	-3.2828	6.02e-44	H	ydjE	MFS transporter	no
BAA6_RS05740	55.66	340.47	-2.61281	8.66e-43	F	_	ADP-ribose pyrophosphatase	no
BAA6_RS05765	698.99	2324.51	-1.73358	1.04e-43	J	infC, MTIF3	translation initiation factor IF-3	no
BAA6_RS05930	2.38	5.81	-1.28758	0.000836	R	ABC.PE.A1	ABC transporter ATP-binding protein	no
BAA6_RS05935	3	7.21	-1.26504	0.000254	G	ABC.PE.P1	peptide ABC transporter permease	no
BAA6_RS05950	8.24	56.21	-2.77011	3.81e-31	E	ABC.PE.S	ABC transporter substrate-binding protein	no
BAA6_RS05955	194.81	438.17	-1.16942	3.9e-18	M	ftsQ	cell division protein FtsQ	no
BAA6_RS05960	253.3	612.81	-1.27459	3.12e-28	M	murC	UDP-N-acetylmuramate--L-alanine ligase	no
BAA6_RS05965	262.53	632.76	-1.26918	3.74e-27	M	murG	UDP-N-acetylglucosamine--N-acetylmuramyl- (pentapeptide) pyrophosphoryl-undecaprenol N-acetylglucosamine transferase	no
BAA6_RS06005	128.15	460.77	-1.84621	1.23e-50	M	mraW, rsmH	ribosomal RNA small subunit methyltransferase H	no
BAA6_RS06010	525.31	1530.34	-1.54261	2.67e-46	S	mraZ	division/cell wall cluster transcriptional repressor MraZ	no
BAA6_RS06060	89.23	185.72	-1.05753	8.23e-20	L	hrpA	ATP-dependent RNA helicase HrpA	no
BAA6_RS06210	38.54	166.9	-2.11456	6.23e-29	L	recO	DNA repair protein RecO	no
BAA6_RS06215	105.33	424.17	-2.00973	7.23e-51	I	_	alpha/beta hydrolase	no
BAA6_RS06220	95.66	315.35	-1.72097	9.54e-49	I	gcpE, ispG	4-hydroxy-3-methylbut-2-en-1-yl diphosphate synthase	no
BAA6_RS06300	153.78	326.27	-1.0852	1.01e-09	O	_	peptidase	no
BAA6_RS06305	433.57	1028.67	-1.24644	1.55e-20	E	ABC.PA.S	amino acid ABC transporter substrate-binding protein	no
BAA6_RS06310	234.92	480.37	-1.03198	9.42e-11	E	ABC.PA.A	glutamine ABC transporter ATP-binding protein	no
BAA6_RS06315	338.73	910.59	-1.42667	4.61e-14	E	ABC.PA.P	amino acid ABC transporter permease	no
BAA6_RS06320	247.04	556.22	-1.17091	6.68e-10	E	ABC.PA.P	polar amino acid ABC transporter permease	no
BAA6_RS06325	47.87	243.14	-2.34459	2.54e-42	E	mtnE, mtnV	aminotransferase	no
BAA6_RS06335	32.46	321.04	-3.30602	4.15e-84	P	metN	ABC transporter ATP-binding protein	no
BAA6_RS06355	10.9	22.06	-1.0171	0.00335	L	DPO3E, dnaQ	DNA polymerase III subunit epsilon	no
BAA6_RS06385	133.72	346.08	-1.37189	2.76e-32		_	translation elongation factor	no
BAA6_RS06470	25.27	63.73	-1.33455	4.76e-07	L	vsr	very short patch repair endonuclease	no
BAA6_RS06480	12.82	44	-1.77911	0.0224	-	_	hypothetical protein	no
BAA6_RS06555	71.21	160.42	-1.1717	2.5e-16	R	_	endonuclease	no
BAA6_RS06575	47.95	116.37	-1.27912	3.25e-09	L	vsr	very short patch repair endonuclease	no
BAA6_RS06620	209.72	504.62	-1.26673	2.06e-28	H	_	MFS transporter	no
BAA6_RS06700	351.51	873.44	-1.31314	3.95e-13	S	K09157	PFL family protein	no
BAA6_RS06705	172.07	422.17	-1.29483	2.62e-06	T	K07166	hypothetical protein	no
BAA6_RS06810	20.27	62.01	-1.61315	2.5e-20	M	_	exopolysaccharide biosynthesis polyprenyl glycosylphosphotransferase	no
BAA6_RS06820	108.72	292.33	-1.42698	2.23e-27	S	_	membrane protein	no
BAA6_RS06885	112.91	308.4	-1.44963	4.52e-31	M	rfbN	glycosyl transferase family 2	no
BAA6_RS06925	22.65	70.75	-1.64322	4.93e-29	H	_	MFS transporter	no
BAA6_RS06980	88.2	273.94	-1.63501	5.12e-40	P	ABCB-BAC	ABC transporter ATP-binding protein	no
BAA6_RS07020	26.2	76.91	-1.5536	6.89e-21	L	_	ISL3 family transposase	no
BAA6_RS07055	2.03	7.03	-1.79204	0.000194	G	cebG	sugar ABC transporter permease	no
BAA6_RS07255	255.89	629.5	-1.29868	1.15e-25	L	NTH	endonuclease III	no
BAA6_RS07280	48.84	106.67	-1.12702	3.43e-21	-	_	hypothetical protein	no
BAA6_RS07285	197.25	616.54	-1.64417	2.86e-45	K	rho	transcription termination factor Rho	no
BAA6_RS07330	145.04	303.52	-1.06534	3.32e-18	J	_	RNA methyltransferase	no
BAA6_RS07390	195.14	1411.73	-2.85488	4.51e-67	G	GLPF	aquaporin	no
BAA6_RS07435	123.25	268.91	-1.12554	6.59e-21	F	PRPS, prsA	ribose-phosphate pyrophosphokinase	no
BAA6_RS07490	40.13	92.65	-1.20711	3.39e-15	M	_	phosphoglycerol transferase	no
BAA6_RS07565	73.67	154.26	-1.06621	3.07e-21	M	_	hypothetical protein	no
BAA6_RS07590	316.09	710.35	-1.16819	4.97e-23	R	_	class II glutamine amidotransferase	no
BAA6_RS07595	255.39	562.73	-1.13974	2.97e-21	P	kup	potassium transporter Kup	no
BAA6_RS07650	35.08	128.12	-1.86878	2.4e-27	I	_	acetylesterase	no
BAA6_RS07655	29.24	159.9	-2.45115	4.11e-43	S	dedA	membrane protein	no
BAA6_RS07675	69.1	161.63	-1.22594	2.25e-13	K	_	TetR family transcriptional regulator	no
BAA6_RS07745	119.08	386.07	-1.69693	2.49e-24	G	malQ	4-alpha-glucanotransferase	no
BAA6_RS07755	461.1	1133.52	-1.29766	2.2e-11	G	msmG	sugar ABC transporter permease	no
BAA6_RS07760	399.22	1076.01	-1.43044	1.64e-12	G	msmF	ABC transporter permease	no
BAA6_RS07765	151.61	306.17	-1.01397	2.15e-17	K	_	LacI family transcriptional regulator	no
BAA6_RS07945	16.16	52.62	-1.70318	3.46e-09	G	msmG	ABC transporter permease	no
BAA6_RS07950	11.58	49.96	-2.10914	1.17e-11	G	msmF	sugar ABC transporter permease	no
BAA6_RS07955	21.72	69.05	-1.66862	3.44e-13	G	msmE	ABC transporter substrate-binding protein	no
BAA6_RS07965	75	199.38	-1.41056	1.64e-27	G	E3.2.1.22B, galA, rafA	alpha-galactosidase	no
BAA6_RS07970	33.47	70.8	-1.08088	2.3e-05	T	tadA	tRNA-specific adenosine deaminase	no
BAA6_RS07975	22.42	68.38	-1.60879	2.5e-18	P	TC.CPA1	Na+/H+ antiporter	no
BAA6_RS07990	198	473.98	-1.25933	2.62e-25	F	dcd	deoxycytidine triphosphate deaminase	no
BAA6_RS08045	46.88	116.41	-1.31217	3.04e-16	I	ispE	4-diphosphocytidyl-2C-methyl-D-erythritol kinase	no
BAA6_RS08085	130.27	344.35	-1.40237	7.61e-32	D	parA, soj	chromosome partitioning protein	no
